# Supplementary material for: MGCPdb, a collective resource for mulberry genome size, chromosome number, and ploidy
Source: For Res (Fayettev). 2024 Aug 13;4:e027. doi: 10.48130/forres-0024-0024 (PMC11524241; doi:10.48130/forres-0024-0024)
Supplement: Supplementary file 1 — Supplementary data to this article can be found online. [file forres-0024-0024-S1.zip]

Archive with 3 entries (3 files):
- 10.48130_forres-0024-0024-Suppl-FigureS2.pdf
- 10.48130_forres-0024-0024-Suppl-TableS1.xlsx
- 10.48130_forres-0024-0024-Suppl-FigureS1.pdf
