# Supplementary material for: MGCPdb, a collective resource for mulberry genome size, chromosome number, and ploidy
Source: For Res (Fayettev). 2024 Aug 13;4:e027. doi: 10.48130/forres-0024-0024 (PMC11524241; doi:10.48130/forres-0024-0024)
Supplement: Supplementary file 1 — Supplementary data to this article can be found online. [file forres-0024-0024-S1.zip › 10.48130_forres-0024-0024-Suppl-TableS1.xlsx]

## Sheet: Table S1
Table S1. FCM analysis of 323 mulberry germplasm resources
Material name	Species	Genome size (Gb)	Mixoploidy
Aoyu	Morus alba	0.42	no
Baiguo	Morus alba	0.372002	no
Chuansang	Morus notabilis	0.44	no
Guihuami	Morus alba	0.368007	no
Guoxuan1hao	Morus alba	0.370628	no
Hongguo4hao	Morus alba	0.373396	no
Huanglusang	Morus alba	0.363513	no
Jialing30hao	Morus alba	0.38	yes
K27-1	Morus alba	0.378773	no
K41-1	Morus alba	0.379317	no
K47-1	Morus alba	0.375419	no
Luban5hao	Morus alba	0.35893	no
Mengjian4hao	Morus alba	0.42	no
Ribentiancheng	Morus alba	0.387816	no
Shanyu1hao	Morus alba	0.377243	no
Xiang0hao	Morus alba	0.366369	no
Yanjian4hao	Morus alba	0.367446	no
Yichuanhong	Morus alba	0.371456	no
Yuansang1hao	Morus alba	0.378522	no
Yuansang2hao	Morus alba	0.37379	no
Yunsang1hao	Morus alba	0.35868	no
K34-1	Morus alba	0.589058	no
K36-5	Morus alba	0.621285	no
Shidian6hao	Morus alba	0.59048	no
Taiwanchangguosang	Morus alba	0.575703	no
Yueshendashi	Morus alba	0.56	no
Ailaoshan5hao	Morus alba	0.750436	no
Ailaoshan9hao	Morus alba	0.830682	no
Huasang	Morus alba	0.72839	no
Jialing30hao	Morus alba	0.68	yes
Baojing7hao	Morus alba	0.941046	no
Huai30_2	Morus alba	1.10203	no
Pisang2hao	Morus alba	1.44434	no
Yaosang	Morus nigra	3.08142	no
6031	Morus alba	0.36585	no
6071	Morus alba	0.371891	no
8632	Morus alba	0.37205	no
60718	Morus alba	0.394948	no
831A	Morus alba	0.4	no
Agenting	Morus alba	0.391705	no
Ailaoshan2hao	Morus alba	0.808155	no
Ailaoshan3hao	Morus alba	0.798586	no
Ailaoshan4hao	Morus alba	0.818539	no
Ailaoshan6hao	Morus alba	0.821883	no
Ailaoshan8hao	Morus alba	0.830478	no
Baiyufei	Morus alba	0.38	no
Baiyuwang	Morus alba	0.389956	no
Banqiao6hao	Morus alba	0.376106	no
Baokan61	Morus alba	0.369187	no
Changdu2hao	Morus alba	0.735775	no
Changyajingsang	Morus alba	0.370526	no
Chuisang	Morus alba	0.374957	no
Dabaie	Morus alba	0.39	no
Dabaizhengzhu	Morus alba	0.4	no
Dayezaoshengsang	Morus alba	0.375197	no
Deguo1hao	Morus alba	0.38	no
Ds	Morus alba	0.391992	no
Emeihuasang	Morus alba	0.393393	no
F2	Morus alba	0.378068	no
Fengtian4hao	Morus alba	0.4	no
G1	Morus alba	0.372023	no
G14	Morus alba	0.369466	no
G2	Morus alba	0.377206	no
G3	Morus alba	0.3735	no
G4	Morus alba	0.379785	no
Gongnongjingsang	Morus alba	0.366513	no
Gui23	Morus alba	0.812521	no
Guisang5hao	Morus alba	0.565785	no
Guisang6hao	Morus alba	0.368508	no
Guisangyou12	Morus alba	0.378609	no
Guisangyou62	Morus alba	0.372038	no
Hanguozhengzhubai	Morus alba	0.371547	no
Heijinyaosang	Morus alba	0.380843	no
Helanguosang	Morus alba	0.41	no
Heyebai	Morus alba	0.369822	no
Hongbaoshi	Morus alba	0.358682	no
Hongguo1hao	Morus alba	0.4	no
Hongguo2hao	Morus alba	0.37058	no
Huosang_1	Morus alba	0.39294	no
Huosang_2	Morus alba	0.56402	no
Hyj	Morus alba	0.371593	no
Jiadingsang29hao	Morus alba	0.605513	no
Jialing40hao	Morus alba	0.57	no
Jianchi	Morus alba	0.371014	no
Jianchi34	Morus alba	0.375056	no
Jiangshen17hao	Morus alba	0.39	no
Jiangshen20hao	Morus alba	0.38	no
Jiangshen25hao	Morus alba	0.4	no
Jiangshen7hao	Morus alba	0.38	no
Jimengsang	Morus alba	0.365647	no
Jinqiang63hao	Morus alba	0.367844	no
Jinqiang82hao	Morus alba	0.377555	no
Jiuqulongsang	Morus alba	0.373587	no
Jizhuasang	Morus alba	0.376025	no
K13-1	Morus alba	0.366526	no
K13-2	Morus alba	0.380061	no
K13-3	Morus alba	0.371186	no
K13-4	Morus alba	0.37645	no
K14-1	Morus alba	0.402851	no
K14-2	Morus alba	0.374237	no
K14-3	Morus alba	0.621139	no
K15-1	Morus alba	0.369962	no
K15-2	Morus alba	0.59472	no
K15-3	Morus alba	0.590729	no
K16-1	Morus alba	0.38814	no
K16-2	Morus alba	0.386714	no
K16-3	Morus alba	0.389178	no
K17-1	Morus alba	0.588938	no
K17-2	Morus alba	0.385085	no
K17-3	Morus alba	0.38444	no
K17-4	Morus alba	0.59304	no
K17-5	Morus alba	0.383875	no
K18-1	Morus alba	0.372786	no
K18-2	Morus alba	0.391373	no
K18-3	Morus alba	0.57786	no
K18-4	Morus alba	0.627517	no
K19-1	Morus alba	0.367646	no
K19-2	Morus alba	0.36825	no
K19-3	Morus alba	0.370883	no
K19-4	Morus alba	0.371707	no
K19-5	Morus alba	0.369007	no
K19-6	Morus alba	0.621202	no
K20-1	Morus alba	0.367993	no
K20-2	Morus alba	0.368747	no
K20-3	Morus alba	0.36827	no
K20-4	Morus alba	0.366408	no
K2-1	Morus alba	0.855203	no
K21-1	Morus alba	0.387936	no
K21-2	Morus alba	0.367379	no
K21-3	Morus alba	0.383429	no
K21-4	Morus alba	0.395528	no
K21-5	Morus alba	0.367174	no
K21-6	Morus alba	0.396913	no
K2-2	Morus alba	0.849838	no
K22-1	Morus alba	0.388325	no
K22-2	Morus alba	0.387018	no
K22-3	Morus alba	0.3806	no
K22-4	Morus alba	0.374611	no
K22-5	Morus alba	0.369738	no
K22-6	Morus alba	0.377591	no
K22-7	Morus alba	0.376509	no
K23-1	Morus alba	0.383962	no
K23-2	Morus alba	0.382788	no
K23-3	Morus alba	0.389048	no
K23-4	Morus alba	0.391069	no
K24-1	Morus alba	0.379743	no
K24-2	Morus alba	0.382554	no
K24-3	Morus alba	0.385544	no
K24-4	Morus alba	0.38753	no
K25-1	Morus alba	0.383897	no
K25-2	Morus alba	0.385928	no
K25-3	Morus alba	0.382609	no
K25-4	Morus alba	0.371173	no
K26-1	Morus alba	0.378252	no
K26-2	Morus alba	0.378566	no
K26-3	Morus alba	0.37594	no
K26-4	Morus alba	0.377664	no
K26-5	Morus alba	0.380056	no
K27-2	Morus alba	0.3656	no
K27-3	Morus alba	0.36775	no
K27-4	Morus alba	0.369276	no
K27-5	Morus alba	0.370732	no
K28-1	Morus alba	0.377367	no
K28-2	Morus alba	0.370992	no
K28-3	Morus alba	0.378015	no
K28-4	Morus alba	0.576784	no
K29-1	Morus alba	0.375442	no
K29-2	Morus alba	0.377384	no
K29-3	Morus alba	0.381311	no
K29-4	Morus alba	0.387967	no
K29-5	Morus alba	0.386366	no
K31-1	Morus alba	0.587037	no
K31-2	Morus alba	0.587416	no
K31-3	Morus alba	0.580218	no
K32-1	Morus alba	0.611629	no
K32-2	Morus alba	0.615924	no
K32-3	Morus alba	0.590696	no
K32-4	Morus alba	0.59142	no
K3-3	Morus alba	0.842875	no
K33-1	Morus alba	0.381638	no
K33-2	Morus alba	0.59609	no
K33-3	Morus alba	0.616995	no
K33-4	Morus alba	0.614352	no
K3-4	Morus alba	0.853444	no
K34-3	Morus alba	0.618873	no
K3-5	Morus alba	0.855038	no
K35-1	Morus alba	0.852633	no
K35-2	Morus alba	0.36504	no
K35-3	Morus alba	0.367368	no
K35-4	Morus alba	0.619941	no
K35-5	Morus alba	0.631135	no
K36-1	Morus alba	0.365599	no
K36-2	Morus alba	0.62756	no
K36-3	Morus alba	0.632214	no
K36-4	Morus alba	0.624219	no
K37-1	Morus alba	0.633744	no
K37-2	Morus alba	0.633822	no
K37-3	Morus alba	0.630558	no
K37-4	Morus alba	0.629845	no
K37-5	Morus alba	0.631743	no
K38-2	Morus alba	0.378991	no
K38-3	Morus alba	0.63222	no
K38-4	Morus alba	0.621436	no
K38-5	Morus alba	0.390405	no
K39-1	Morus alba	0.380968	no
K39-2	Morus alba	0.377305	no
K39-3	Morus alba	0.381164	no
K4.5-1	Morus alba	0.368102	no
K4.5-3	Morus alba	0.375633	no
K40-1	Morus alba	0.370242	no
K40-2	Morus alba	0.376414	no
K40-3	Morus alba	0.380646	no
K4-1	Morus alba	0.586308	no
K41-2	Morus alba	0.375571	no
K42-1	Morus alba	0.367638	no
K42-2	Morus alba	0.378831	no
K43-1	Morus alba	0.380114	no
K43-2	Morus alba	0.378618	no
K44-1	Morus alba	0.365533	no
K45-1	Morus alba	0.371548	no
K46-1	Morus alba	0.377907	no
K48-1	Morus alba	0.369623	no
K48-2	Morus alba	0.372768	no
K49-2	Morus alba	0.374896	no
K50-1	Morus alba	0.373347	no
K5-1	Morus alba	0.378104	no
K51-1	Morus alba	0.368657	no
K51-2	Morus alba	0.376052	no
K5-2	Morus alba	0.372481	no
K52-2	Morus alba	0.366806	no
K5-3	Morus alba	0.372022	no
K5-4	Morus alba	0.373486	no
K6-1	Morus alba	0.374051	no
K6-2	Morus alba	0.393408	no
K6-3	Morus alba	0.390444	no
Kang283×Kang10	Morus alba	0.366086	no
Kangqin283	Morus alba	0.355369	no
Kanwa	Morus alba	0.382881	no
Kuisang	Morus alba	0.378842	no
Leshandahongpi	Morus alba	0.550533	no
Liaolu16hao	Morus alba	0.367632	no
Liaolu1hao	Morus alba	0.362571	no
Liaolu8hao	Morus alba	0.378298	no
Luban12hao	Morus alba	0.369592	no
Luban1hao	Morus alba	0.379083	no
Luban4hao	Morus alba	0.37439	no
Luban7hao	Morus alba	0.365778	no
Lunjiao109	Morus alba	0.371092	no
Mangshi10hao	Morus alba	0.588932	no
Mengjian5hao	Morus alba	0.38	no
Nongsang14hao	Morus alba	0.36948	no
Nongsang3hao	Morus alba	0.376107	no
Qiangsang4hao	Morus alba	0.358684	no
Ribengailiangshizi	Morus alba	0.366728	no
Rongchang	Morus alba	0.594377	no
Sangteyou2hao	Morus alba	0.370043	no
Sha2Xlun109	Morus alba	0.367452	no
Shanxitiansang	Morus alba	0.385299	no
Shenglidaye	Morus alba	0.369815	no
Shengnan	Morus alba	0.380605	no
Shigu	Morus alba	0.380111	no
Shimiansang	Morus alba	0.404541	no
Shiping	Morus alba	0.634304	no
Shuangbai2hao	Morus alba	0.75121	no
Shuangtouheyebai	Morus alba	0.36846	no
Shuisang	Morus alba	0.581566	no
Shushen1hao	Morus alba	0.38	no
Shushen2hao	Morus alba	0.41	no
Sijiyuanguosang	Morus alba	0.367922	no
T7	Morus alba	0.595294	no
Taiping1hao	Morus alba	0.371713	no
Taiping2hao	Morus alba	0.369032	no
Taiping3hao	Morus alba	0.379783	no
Taiping4hao	Morus alba	0.379414	no
Taiping5hao	Morus alba	0.371709	no
Taiping6hao	Morus alba	0.369476	no
Taiwan46C019	Morus alba	0.39	no
Taiwan72C002	Morus alba	0.39	no
Taiwandaguosang	Morus alba	0.377792	no
Taiwansijiguosang	Morus alba	0.366753	no
Tongxiangqin	Morus alba	0.3799	no
Tuosang25hao	Morus alba	0.37776	no
W0	Morus alba	0.817725	no
W2	Morus alba	0.828198	no
W3	Morus alba	0.815909	no
W5	Morus alba	0.814964	no
W7	Morus alba	0.819282	no
Wupisang	Morus alba	0.376483	no
Xiangjingshen	Morus alba	0.598039	no
Xinjianchi	Morus alba	0.38165	no
Xinyizhilai	Morus alba	0.382572	no
Xizang12hao	Morus alba	0.730542	no
Xizang13hao	Morus alba	0.723668	no
Xizang14hao	Morus alba	0.723409	no
Xizang1hao	Morus alba	0.738948	no
Xizang2hao	Morus alba	0.742461	no
Xizang3hao	Morus alba	0.716319	no
Xizang6hao	Morus alba	0.733902	no
Xizang8hao	Morus alba	0.731723	no
Yanjian1hao	Morus alba	0.373333	no
Yidashoumusang	Morus alba	0.375926	no
Yongping1hao	Morus alba	0.37057	no
Yu711	Morus alba	0.368396	no
Yuesang120hao	Morus alba	0.379898	no
Yuesang51hao	Morus alba	0.575851	no
Yun3hao	Morus alba	0.370669	no
Yun7	Morus alba	0.723128	no
Yunnanchangguosang	Morus alba	0.620443	no
Yunsang2hao	Morus alba	0.39	no
Zhe1	Morus alba	0.368609	no
Zhe10	Morus alba	0.369306	no
Zhe11	Morus alba	0.616597	no
Zhe12	Morus alba	0.385662	yes
Zhe12	Morus alba	0.735393	yes
Zhe13	Morus alba	0.37916	no
Zhe2	Morus alba	0.565381	no
Zhe3	Morus alba	0.398795	no
Zhe4	Morus alba	0.371481	no
Zhe5	Morus alba	0.377574	no
Zhe6	Morus alba	0.579192	no
Zhe7	Morus alba	0.383735	yes
Zhe7	Morus alba	0.717645	yes
Zhe8	Morus alba	0.375369	no
Zhe9	Morus alba	0.375692	no
Zhengzhubai	Morus alba	0.375926	no
Zhuangelou	Morus alba	0.384886	no
